# Supplementary material for: Advancements in Human Breast Cancer Targeted Therapy and Immunotherapy
Source: J Cancer. 2021 Oct 11;12(23):6949–63. doi: 10.7150/jca.64205 (PMC8558657; doi:10.7150/jca.64205)
Supplement: Supplementary file 1 — Supplementary data. [file jcav12p6949s1.xlsx]

## Sheet: SearchResults
Therapy Type ( May be in combination with other therapy types)		Conditions	Enrollment Size	Therapies Used		Clinical Trial ID	Clinical Trial Phase
Anti-HER2 Therapies		Breast Cancer	34	Radiation and Trastuzumab		NCT01325207	Phase 1, Phase 2
		Breast Cancer	36	Trastuzumab		NCT02658461	Phase 2
		Breast Cancer	11	Rapamycin and trastuzumab		NCT00411788
							Phase 2
		Breast Cancer	26	Trastuzumab, Bevacizumab, Docetaxel		NCT00428922	Phase 2
		Breast Cancer	70	Everolimus and Trastuzumab		NCT00912340	Phase 2
									Everolimus
									Trastuzumab
		Breast Cancer	153	Trastuzumab emtansine		NCT01196052	Phase 2
		Metastatic Breast Cancer	110	Trastuzumab emtansine [Kadcyla]		NCT00679211	Phase 2
		Metastatic Breast Cancer	112	Trastuzumab emtansine [Kadcyla]		NCT00509769	Phase 2
		Breast Cancer	26	Herceptin and sunitinib and taxotere		NCT00372424	Phase 1
										Herceptin
										Sunitinib
										Taxotere
		Breast Cancer	102	Trastuzumab		NCT01926886	Phase 3
		Breast Cancer	725	ABP 980 and Trastuzumab and Paclitaxel along with surgical procedure of Lumpectomy or a masectomy with sentinel node or axillary node dissection		NCT01901146	Phase 3
								ABP 980
								Trastuzumab
								Paclitaxel
								Lumpectomy or Mastectomy with Sentinel Node or Axillary Node Dissection
									ABP 980 and Trastuzumab and Paclitaxel along with surgical procedure of Lumpectomy or a masectomy with sentinel node or axillary node dissection
								Lumpectomy or Mastectomy with Sentinel Node or Axillary Node Dissection
		Breast Cancer	11	Everolimus and Trastuzumab		NCT00458237	Phase 1, Phase 2
		Breast Cancer	60	Ixabepilone and Trastuzumab and Carboplatin		NCT00821886	Phase 2
		Breast Cancer	63	allogeneic GM-CSF-secreting breast cancer vaccine and Trastuzumab and cyclophosphamide		NCT00971737	Phase 2
											allogeneic GM-CSF-secreting breast cancer vaccine
											trastuzumab
											cyclophosphamide
		Breast Cancer	52	Docetaxel and Pertuzumab and Trastuzumab		NCT02445586	Phase 4
		Breast Cancer	137	Trastuzumab emtansine [Kadcyla] and Trastuzumab and Docetaxel		NCT00679341	Phase 2
		Breast Cancer	29	nab-paclitaxel and Bevacizumab and Trastuzumab		NCT00392392	Phase 2
		Breast Cancer	17	sargramostim, and therapeutic autologous dendritic cells and trastuzumab and vinorelbine ditartrate		NCT00266110	Phase 2
		Breast Cancer	240	Doxorubicin and Docetaxel and Paclitaxel and Trastuzumab		NCT01940497	Phase 3
		Breast Cancer	47	trastuzumab and capecitabine and vinorelbine tartrate		NCT00093808	Phase 2
		Metastatic Breast Cancer	67	Trastuzumab emtansine [Kadcyla] 3.0 mg/kg, Trastuzumab emtansine [Kadcycla] 3.6 mg/kg, Pertuzumab 420 mg		NCT00875979	Phase 1, Phase 2
		Breast Cancer	76	Filgrastim, Trastuzumab, Docetaxel, Vinorelbine		NCT00041067	Phase 2
		Advanced Breast Cancer	45	HKI-272 ,Trastuzumab		NCT00398567	Phase 1, Phase 2
									HKI-272
									trastuzumab
		Breast Cancer	20	allogeneic GM-CSF-secreting breast cancer vaccine, Trastuzumab, cyclophosphamide, Flow cytometry, Immunoenzyme technique, immunohistochemistry staining method, laboratory biomarker analysis, pharmacological study and biopsy		NCT00847171	Phase 2
		Breast Cancer	719	Everolimus, Placebo, Trastuzumab, Paclitaxel		NCT00876395	Phase 3
									Everolimus
									Placebo
									Trastuzumab
									Paclitaxel
		Breast Cancer	602	Trastuzumab emtansine		NCT01419197	Phase 3
									Trastuzumab emtansine
									Treatment of physician's choice
		Breast Cancer	95	Pertuzumab, Trastuzumab		NCT01674062	Phase 2
		Breast Cancer	258	Pertuzumab, Trastuzumab, Aromatase Inhibitor, Induction Chemotherapy		NCT01491737	Phase 2
		Metastatic Breast Cancer	50	ixabepilone		NCT00490646	Phase 2
		HER2-Positive Early Stage Breast Cancer	20	Paclitaxel Trastuzumab Lapatinib Pegfilgrastim		NCT01827163	Phase2
		Breast Cancer	30	trastuzumab carboplatin docetaxel lapatinib ditosylate		NCT00820872	Phase 2
		Metastatic Breast Cancer	202	Atezolizumab, Trastuzumab emtansine, Placebo		NCT02924883	Phase 2
		Metastatic Breast Cancer	54	trastuzumab-MCC-DM1		NCT00932373	Phase 1
		HER2/Neu Over-expressing Locally Advanced Breast Cancer, Metastatic Breast Cancer	569	everolimus Placebo vinorelbine trastuzumab		NCT01007942	Phase 3
		Breast Cancer	25	Trastuzumab, Oxaliplatin		NCT00297596	Phase 2
		Breast Neoplasms, Breast Cancer	32	Vinflunine, Trastuzumab		NCT00284180	Phase 2
		Breast Cancer	991	Trastuzumab emtansine, Lapatinib, Capecitabine		NCT00829166	Phase 3
		Breast Cancer	31	trastuzumab, docetaxel, gefitinib		NCT00086957	Phase 1, Phase 2
		Breast Cancer	29	bevacizumab, vinorelbine, trastuzumab		NCT00670982	Phase 2
		Breast Cancer	160	Trastuzumab		NCT01480674	N/A
		Breast Cancer	10	Gemcitabine, Trastuzumab, Cisplatin		NCT00201760	Phase 2
		Breast Cancer, Neoplasm Metastasis	40	Trastuzumab, RAD001		NCT00317720	Phase 1, Phase 2
		Breast Cancer	213	Pertuzumab, Trastuzumab, Vinorelbine		NCT01565083	Phase 2
		Metastatic Breast Cancer	808	Pertuzumab, Placebo, Trastuzumab, Docetaxel		NCT00567190	Phase 3
		Breast Cancer	32	Docetaxel Paclitaxel Trastuzumab		NCT01301729	Phase 4
		Breast Cancer	50	Docetaxel Nab-paclitaxel Paclitaxel Pertuzumab Trastuzumab		NCT02019277	Phase 3
		Breast Neoplasms	22	Allogeneic GM-CSF-secreting breast cancer vaccine Trastuzumab Cyclophosphamide		NCT00399529	Phase 2
		Breast Cancer	73	Bevacizumab Docetaxel Trastuzumab		NCT00364611	Phase 2
		Breast Cancer	479	Neratinib Trastuzumab Paclitaxel		NCT00915018	Phase 2
		HER-2 Positive Breast Cancer	32	Everolimus Vinorelbine Trastuzumab		NCT01305941	Phase 2
		HER2-positive Newly Diagnosed, Primary Breast Cancer	50	BKM120 Trastuzumab Paclitaxel BKM120 Placebo		NCT01816594	Phase 2
		Breast Neoplasms	60	SU011248/Trastuzumab		NCT00243503	Phase 2
		Her2-Positive Breast Cancer	50	Pertuzumab Trastuzumab Paclitaxel 5-fluorouracil Epirubicin Cyclophosphamide		NCT01855828	Phase 2
		Breast Cancer	114	Second line chemotherapy, trastuzumab [Herceptin]		NCT00444587	Phase 2
		Breast Cancer	32	nab-paclitaxel trastuzumab Doxorubicin cyclophosphamide Growth Factor Support Surgery		NCT00944047	Phase 2
		Breast Cancer	141	Paclitaxel Trastuzumab Neratinib Doxorubicin Cyclophosphamide		NCT01008150	Phase 2
		Human Epithelial Receptor (HER)-2 Positive Breast Cancer	225	Trastuzumab, Paclitaxel		NCT01764022	Phase 3
		Metastatic Breast Cancer	51	pertuzumab, Trastuzumab emtansine [Kadcyla]		NCT00943670	Phase 2
		Breast Cancer	65	Lapatinib, Trastuzumab, Endocrine		NCT00548184	Phase 2
		Breast Cancer	452	Capecitabine, Pertuzumab, Trastuzumab		NCT01026142	Phase 3
		Metastatic Breast Cancer	107	paclitaxel pertuzumab [Perjeta] trastuzumab emtansine [Kadcyla] paclitaxel trastuzumab emtansine [Kadcyla]		NCT00951665	Phase 1, Phase 2
		HER2 Positive Early or Locally Advanced Breast Cancer	875	Herceptin (trastuzuamb), SB3 (proposed trastuzumab biosimilar)		NCT02149524	Phase 3
		Breast Neoplasm	181	doxorubicin, cyclophosphamide, paclitaxel, trastuzumab, PLD, cyclophosphamide, trastuzumab, paclitaxel		NCT00550771	Phase 2
		Metastatic Breast Cancer	88	Everolimus, Trastuzumab, Paclitaxel		NCT00426556	Phase 1
		Breast Cancer	41	Trastuzumab, Gemcitabine		NCT00193063	Phase 2
		Breast Neoplasms Secondary HER2 Positive Carcinoma of Breast	20	Zr89-trastuzumab		NCT01420146	Phase 1
		Breast Neoplasms	444	Carboplatin Docetaxel Pertuzumab Trastuzumab Trastuzumab Emtansine		NCT02131064	Phase 3
							Phase
		HER2-positive Breast Cancer Stage II Breast Cancer Stage IIIA Breast Cancer	18	lapatinib ditosylate paclitaxel trastuzumab therapeutic conventional surgery pharmacological study laboratory biomarker analysis		NCT01688609	Phase 2
		Breast Cancer	1095	docetaxel paclitaxel pertuzumab pertuzumab-placebo trastuzumab [Herceptin] trastuzumab emtansine		NCT01120184	Phase 3
		Breast Cancer	225	Xeloda, Taxotere, Herceptin		NCT02748213	Phase 2
		Breast Cancer	27	Pre operativeTrastuzumab, ABI-007 (Abraxane), Vinorelbine		NCT00503750	Phase 2
		Breast Cancer	95	trastuzumab cyclophosphamide doxorubicin hydrochloride lapatinib ditosylate paclitaxel laboratory biomarker analysis		NCT00482391	Phase 2
		Breast Cancer	44	Trastuzumab, Taxane (docetaxel or paclitaxel)		NCT00475670	Phase 2
		Breast Cancer	208	trastuzumab (Herceptin®), anastrazole (Arimidex®)		NCT00022672	Phase3
		Breast Cancer	32	trastuzumab carboplatin cyclophosphamide melphalan thiotepa adjuvant therapy autologous-autologous tandem hematopoietic stem cell transplantation bone marrow ablation with stem cell support radiation therapy		NCT00182793	Phase 2
		Breast Cancer	214	Doxorubicin and cyclophosphamide (AC) + bevacizumab Docetaxel (T) + bevacizumab Docetaxel, doxorubicin, cyclophosphamide (TAC) + bevacizumab Docetaxel, carboplatin, trastuzumab (TCH) + bevacizumab Bevacizumab and trastuzumab maintenance therapy Bevacizumab maintenance therapy		NCT00365365	Phase 2
		Metastatic Breast Cancer	37	Dasatinib, Trastuzumab, Paclitaxel		NCT01306942	Phase 1, Phase 2
		Breast Cancer	27	trastuzumab, erlotinib hydrochloride		NCT00033514	Phase 1, Phase 2
		Breast Cancer	105	Epirubicin Cyclophosphamide Docetaxel Trastuzumab Bevacizumab		NCT00464646	Phase 2
		Breast Cancer	596	5-Fluorouracil Cyclophosphamide Docetaxel Epirubicin Herceptin IV [trastuzumab] Herceptin SC [trastuzumab]		NCT00950300	Phase 3
		Breast Cancer	493	Taxotere, Cytoxan, Herceptin		NCT00493649	Phase 2
		Recurrent Breast Cancer, Stage IV Breast Cancer	84	pegylated liposomal doxorubicin hydrochloride docetaxel trastuzumab laboratory biomarker analysis		NCT00004888	Phase 2
		HER2-positive Breast Cancer Male Breast Cancer Recurrent Breast Cancer Stage IV Breast Cancer	61	trastuzumab ixabepilone carboplatin laboratory biomarker analysis		NCT00077376	Phase 2
		Breast Cancer, Breast Neoplasms	79	Bevacizumab, Anastrozole, Fulvestrant		NCT00405938	Phase 2
		Breast Cancer	49	Liposomal Doxorubicin, Cyclophosphamide, Trastuzumab		NCT00258960	Phase 2
		Breast Cancer	58	trastuzumab, Chemotherapy		NCT00448279	Phase 3
		Breast Cancer	98	Docetaxel Pertuzumab Trastuzumab emtansine		NCT00934856	Phase 1, Phase 2
		Breast Cancer	69	trastuzumab paclitaxel Myocet		NCT02015676	Phase 1, Phase 2
		Breast Neoplasms	488	Herceptin Herceptin Single-Use Injection Device Single-Use Injection Device		NCT01401166	Phase 2
		Breast Cancer	63	nab paclitaxel Cyclophosphamide Trastuzumab		NCT00629499	Phase 2
		Stage II Breast Cancer Stage IIIA Breast Cancer Stage IIIB Breast Cancer Stage IIIC Breast Cancer	16	trastuzumab Pertuzumab docetaxel carboplatin doxorubicin cyclophosphamide paclitaxel Bevacizumab		NCT01959490	Phase 2
		Stage IA Breast Cancer Stage IB Breast Cancer Stage IIA Breast Cancer Stage IIB Breast Cancer	112	cyclophosphamide paclitaxel trastuzumab laboratory biomarker analysis		NCT01106898	Phase 2
		Breast Neoplasms	29	lapatinib BIBW 2992 trastuzumab		NCT00826267	Phase 2
		Breast Neoplasm	27	Pegylated Liposomal Doxorubicin Docetaxel Trastuzumab		NCT00687440	Phase 2
		Breast Cancer	102	Epirubicin Cyclophosphamide Docetaxel Lapatinib Trastuzumab		NCT00841828	Phase 2
		Breast Cancer	33	Standard taxane therapy capecitabine [Xeloda] trastuzumab [Herceptin]		NCT00885755	Phase 2
		Breast Cancer	88	bevacizumab [Avastin] capecitabine [Xeloda] trastuzumab [Herceptin]		NCT00811135	Phase 2
		Breast Neoplasms	508	BIBW 2992 trastuzumab vinorelbine vinorelbine		NCT01125566	Phase 3
		Breast Neoplasms	3222	Doxorubicin Cyclophosphamide Docetaxel Herceptin Carboplatin		NCT00021255	Phase 3
		Breast Cancer	74	trastuzumab carboplatin docetaxel trastuzumab		NCT00068341	Phase 2
		Early Breast Cancer	226	PF-05280014 Taxotere® Paraplatin® Trastuzumab-EU Taxotere® Paraplatin®		NCT02187744	Phase3
		Breast Cancer	43	Doxorubicin Cyclophosphamide Carboplatin Nab-paclitaxel GM-CSF Trastuzumab Bevacizumab		NCT00254592	Phase 2
		Breast Cancer	225	Pertuzumab Trastuzumab FEC Docetaxel TCH		NCT00976989	Phase 2
		Breast Cancer, Cardiac Toxicity	122	trastuzumab cyclophosphamide doxorubicin hydrochloride lapatinib ditosylate paclitaxel gene expression analysis reverse transcriptase-polymerase chain reaction fluorophotometry laboratory biomarker analysis mass spectrometry adjuvant therapy quality-of-life assessment		NCT00436566	Phase 2
		HER2-positive Breast Cancer Recurrent Breast Cancer Stage IIIA Breast Cancer Stage IIIB Breast Cancer Stage IIIC Breast Cancer Stage IV Breast Cancer	17	PI3K inhibitor BYL719 ado-trastuzumab emtansine pharmacological study laboratory biomarker analysis		NCT02038010	Phase 1
		Breast Cancer	220	trastuzumab		NCT01332981	N/A
		HER2/Neu Positive Stage IA Breast Cancer Stage IB Breast Cancer Stage II Breast Cancer Stage IIIA Breast Cancer	280	Cyclophosphamide Epirubicin Hydrochloride Laboratory Biomarker Analysis Paclitaxel Therapeutic Conventional Surgery Trastuzumab		NCT00513292	Phase 3
		Breast Cancer	330	Trastuzumab Doxorubicin Paclitaxel CMF		NCT01998906	Phase 3
		Breast Cancer Male Breast Cancer Recurrent Breast Cancer Stage IIIB Breast Cancer Stage IIIC Breast Cancer Stage IV Breast Cancer	16	vorinostat, trastuzumab		NCT00258349	Phase 1, Phase 2
		Breast Cancer	5099	Herceptin		NCT00045032	Phase 3
		Neoplasms, Breast	121	lapatinib trastuzumab paclitaxel fluorouracil epidoxorubicin cyclophosphamide		NCT00429299	Phase 2
							Phase 1, Phase 2
		HER2-positive Breast Cancer Male Breast Cancer Recurrent Breast Cancer Stage IV Breast Cancer	30	pegylated liposomal doxorubicin hydrochloride cyclophosphamide trastuzumab		NCT00331552
							Phase 3
		HER2-positive Carcinoma of Breast	562	Trastuzumab		NCT02162667
							Phase 2
		Breast Cancer	48	Doxorubicin Cyclophosphamide Paclitaxel Carboplatin GM-CSF Trastuzumab		NCT00256243	Phase 2
		Breast Cancer	70	AC [Adriamycin (A) (also known as doxorubicin) and Cyclophosphamide (C)] Followed By Paclitaxel (P)		NCT00591851	Phase 2
		Neoplasms, Breast	296	Lapatinib, Trastuzumab		NCT00320385	Phase 3
							Phase 3
		Neoplasms, Breast	63	lapatinib, paclitaxel, trastuzumab		NCT00272987
							Phase 2
		Breast Cancer	52	Standard chemotherapy, bevacizumab [Avastin], trastuzumab [Herceptin]		NCT00717405
							N/A
		Breast Cancer	283	PRO Onc Assay and Treatment, Trastuzumab, Pertuzumab		NCT01048099
							Phase 2
		Metastatic Breast Cancer, Breast Cancer, Progressive Breast Cancer	38	carboplatin, bevacizumab, herceptin		NCT01004172
							Phase 2
		Neoplasms, Breast	100	Trastuzumab, Paclitaxel, FEC75, Lapatinib		NCT00524303
							Phase 2
		Breast Cancer	48	trastuzumab, docetaxel and carboplatin in dose dense regimen		NCT00232479
							Phase 2
		Breast Neoplasm	30	epirubicin cyclophosphamide docetaxel trastuzumab		NCT00270894
							Phase 1
		Breast Neoplasms	18	Trastuzumab, BIBW 2992		NCT00950742
							Phase 3
		Breast Cancer	500	Trastuzumab MYL- 1401O Paclitaxel Docetaxel		NCT02472964
		Breast Cancer, Metastatic Breast Cancer	21	Lapatinib Doxorubicin Cyclophosphamide Docetaxel Pegfilgrastim Filgrastim Dexamethasone Trastuzumab		NCT00404066	Phase 2
							Phase 2
		Estrogen Receptor-positive Breast Cancer HER2-positive Breast Cancer Stage IA Breast Cancer Stage IB Breast Cancer Stage II Breast Cancer Stage IIIA Breast Cancer Stage IIIB Breast Cancer Stage IIIC Breast Cancer Stage IV Breast Cancer	60	doxorubicin hydrochloride cyclophosphamide filgrastim paclitaxel albumin-stabilized nanoparticle formulation trastuzumab laboratory biomarker analysis quality-of-life assessment		NCT00407888
							Phase 1
		Breast Cancer	66	Herceptin		NCT00800436	Phase 1
							Phase 1
		Breast Neoplasms	16	MM-111 + Herceptin		NCT01097460
							Phase 2
		Breast Cancer	82	trastuzumab cyclophosphamide doxorubicin hydrochloride paclitaxel conventional surgery		NCT00006110
							Phase 2
		Breast Neoplasms	127	Docetaxel Doxorubicin Carboplatin Cyclophosphamide Trastuzumab Bevacizumab		NCT00446030
							Phase 3
		Neoplasms, Breast	455	Lapatinib, Trastuzumab, Paclitaxel		NCT00553358
							Phase 2
		Breast Cancer	417	Herceptin, Docetaxel, Pertuzumab		NCT00545688
		Breast Cancer	18	Herceptin, GM-CSF		NCT00429104	Phase 2
							Phase 3
		Breast Cancer	424	bevacizumab [Avastin], Docetaxel, Herceptin		NCT00391092
		Breast Neoplasms, Neoplasm Metastasis	121	Vinorelbine, Investigator's choice of treatment, afatinib		NCT01441596	Phase 2
							Phase 2
		Metastatic Breast Cancer	127	Eribulin, Trastuzumab		NCT01401959	Phase 2
							Phase 1
		Breast Neoplasms, Stomach Neoplasms	13	Herceptin, afatinib, trastuzumab, Herceptin, afatinib,		NCT01649271
							Phase 1, Phase 2
		Breast Cancer	99	Temsirolimus, Neratinib		NCT01111825
							Phase 1
		Breast Cancer, Brain Metastases	35	Lapatinib, Whole Brain Radiation, Herceptin		NCT00470847
							Phase 2
		Breast Neoplasms, Neoplasms	136	neratinib		NCT00300781
							Phase 2
		Breast Cancer	150	Gemcitabine Carboplatin Herceptin		NCT00191451	Phase 2
							Phase 2
		Metastatic Breast Cancer	136	Pegylated liposomal doxorubicin Carboplatin trastuzumab		NCT00303108
		Breast Cancer	32	Albumin-bound paclitaxel Carboplatin Herceptin®		NCT00093145	Phase 2
							Phase 2
		HER2 Positive Breast Carcinoma, Recurrent Breast Carcinoma Stage IIIB Breast Cancer AJCC v7 Stage IIIC Breast Cancer AJCC v7 Stage IV Breast Cancer AJCC v6 and v7	64	Capecitabine Cixutumumab Lapatinib Ditosylate Quality-of-Life Assessment		NCT00684983
							Phase 4
		Breast Cancer	157	capecitabine [Xeloda], Taxotere Herceptin (HER2-neu positive patients only) capecitabine [Xeloda] Taxotere		NCT00127933
							Phase 2
		Neoplasms, Breast	242	lapatinib		NCT00263588
							Phase 2
		Breast Cancer	81	Herceptin, Navelbine, Taxotere, Carboplatin		NCT00148668
							Phase 2
		Breast Neoplasms	26	Afatinib once daily (OD), Vinorelbine Weekly		NCT01325428
							Phase 2
		Neoplasms, Breast	62	lapatinib		NCT00320411
							N/A
		Ductal Carcinoma In Situ	69	Herceptin (Trastuzumab)		NCT00496808
							Phase 2
		Estrogen Receptor-negative Breast Cancer, Estrogen Receptor-positive Breast Cancer HER2-positive Breast Cancer Progesterone Receptor-negative Breast Cancer Progesterone Receptor-positive Breast Cancer Stage IA Breast Cancer Stage IB Breast Cancer Stage II Breast Cancer Stage IIIA Breast Cancer	50	doxorubicin hydrochloride, cyclophosphamide,paclitaxel, filgrastim,capecitabine, methotrexate, vinorelbine tartrate, needle biopsy, therapeutic conventional surgery, immunohistochemistry staining method, trastuzumab, tamoxifen citrate, letrozole, laboratory biomarker analysis		NCT00194779
							Phase 1, Phase 2
		Breast Cancer	105	Neratinib, Capecitabine		NCT00741260
							Phase 2
		Breast Cancer, Non-small Cell Lung Cancer, Melanoma, Brain Metastases	162	Abemaciclib		NCT02308020
							Phase 4
		Breast Cancer	52	Docetaxel, Pertuzumab, Trastuzumab		NCT02445586
		Breast Cancer	95	Pertuzumab, Trastuzumab		NCT01674062	Phase 2
							Phase 2
		Breast Cancer	79	Pertuzumab		NCT02491892
		Breast Cancer	213	Pertuzumab, Trastuzumab, Vinorelbine		NCT01565083	Phase 2
		Breast Cancer	50	Docetaxel Nab-paclitaxel Paclitaxel Pertuzumab Trastuzumab		NCT02019277	Phase 3
							Phase 2
		Breast Cancer	258	Pertuzumab Trastuzumab Aromatase Inhibitor Induction Chemotherapy		NCT01491737
		Metastatic Breast Cancer	67	Trastuzumab emtansine [Kadcyla] 3.0 mg/kg Trastuzumab emtansine [Kadcyla] 3.6 mg/kg Pertuzumab 420 mg		NCT00875979	Phase 1, Phase2
		Metastatic Breast Cancer	808	Pertuzumab Placebo Trastuzumab Docetaxel		NCT00567190	Phase 3
							Phase 2
		Her2-Positive Breast Cancer	50	Pertuzumab Trastuzumab Paclitaxel 5-fluorouracil Epirubicin Cyclophosphamide		NCT01855828
		Metastatic Breast Cancer	51	pertuzumab, Trastuzumab emtansine [Kadcyla]		NCT00943670	Phase 2
Anti-EGFR therapies		Breast Cancer	112	cetuximab		NCT00232505	Phase 2
		Triple Negative Locally Advanced Non-resectable Breast Cancer, Metastatic Breast Cancer	79	ixabepilone, ixabepilone + cetuximab		NCT00633464	Phase 2
		Breast Neoplasm	181	cetuximab, cisplatin		NCT00463788	Phase 2
							Phase 1
		Colorectal Cancer Squamous Cell Head and Neck Cancer Non-small Cell Lung Cancer Triple Negative Breast Cancer Other Tumors With EGFR Dependence	48	MM-121, Irinotecan, Cetuximab		NCT01451632
		Breast Cancer	50	erlotinib hydrochloride TUNEL assay protein expression analysis immunohistochemistry staining method laboratory biomarker analysis liquid chromatography mass spectrometry matrix-assisted laser desorption ionization mass spectrometry therapeutic conventional surgery		NCT00633750	Phase 2
		Breast Cancer	11	bendamustine erlotinib Maintenance erlotinib		NCT00834678	Phase 1, Phase 2
		Breast Cancer	39	docetaxel, erlotinib hydrochloride		NCT00054275	Phase 2
		Breast Cancer	27	trastuzumab, erlotinib hydrochloride		NCT00033514	Phase 1, Phase 2
		Recurrent Breast Carcinoma	38	Bevacizumab, Erlotinib Hydrochloride, Laboratory Biomarker Analysis		NCT00054132	Phase 2
		Estrogen Receptor-negative Breast Cancer HER2-negative Breast Cancer Progesterone Receptor-negative Breast Cancer Recurrent Breast Cancer Stage IV Breast Cancer Triple-negative Breast Cancer	59	paclitaxel albumin-stabilized nanoparticle formulation, bevacizumab, erlotinib hydrochloride		NCT00733408	Phase 2
							Phase 1, Phase 2
		Breast Cancer	31	trastuzumab, docetaxel, gefitinib		NCT00086957
		Estrogen Receptor-positive Breast Cancer Progesterone Receptor-positive Breast Cancer Recurrent Breast Cancer Stage IV Breast Cancer	148	anastrozole, gefitinib, fulvestrant, laboratory biomarker analysis		NCT00057941	Phase 2
		Lung Cancer	14	Gefitinib		NCT00357734	Phase 3
		Breast Cancer	30	lapatinib ditosylate, paclitaxel albumin-stabilized nanoparticle formulation		NCT00331630	Early Phase 1
		Breast Cancer	24	capecitabine, lapatinib		NCT00721630	Phase 2
		Breast Cancer	49	GW572016, lapatinib		NCT00206427	Phase 2
		Breast Cancer	30	trastuzumab, carboplatin, docetaxel, lapatinib ditosylate		NCT00820872	Phase2
							Phase 3
		Breast Cancer	991	Trastuzumab emtansine, Lapatinib,Capecitabine		NCT00829166
		Advanced Breast Cancer, Breast Cancer	233	Neratinib, Lapatinib, Capecitabine		NCT00777101	Phase 2
		HER2-Positive Early Stage Breast Cancer	20	Paclitaxel, Trastuzumab, Lapatinib, Pegfilgrastim		NCT01827163	Phase 2
		Breast Cancer	65	Lapatinib, Trastuzumab, Endocrine		NCT00548184	Phase 2
		Metastatic Breast Cancer, Neoplasms, Breast	51	Lapatinib, capecitabine		NCT00477464	Phase 2
		HER2+ Metastatic Breast Cancer (MBC)	621	neratinib, capecitabine, lapatinib		NCT01808573	Phase 3
		Breast Cancer, Metastatic Breast Cancer	21	Lapatinib Doxorubicin Cyclophosphamide Docetaxel Pegfilgrastim Filgrastim Dexamethasone Trastuzumab		NCT00404066	Phase 2
		Breast Cancer,Brain Metastases	35	Lapatinib, Whole Brain Radiation, Herceptin		NCT00470847	Phase 1
		Breast Cancer	20	LBH589, Capecitabine, Lapatinib		NCT00632489	Phase 1
		HER2-positive Breast Cancer Stage II Breast Cancer Stage IIIA Breast Cancer	18	lapatinib ditosylate paclitaxel trastuzumab therapeutic conventional surgery pharmacological study laboratory biomarker analysis		NCT01688609	Phase 2
		Breast Cancer	95	trastuzumab cyclophosphamide doxorubicin hydrochloride lapatinib ditosylate paclitaxel laboratory biomarker analysis		NCT00482391	Phase 2
		Breast Neoplasms	29	lapatinib, BIBW 2992, trastuzumab		NCT00826267	Phase 2
							Phase 2
		Breast Cancer	102	Epirubicin		NCT00841828
							Phase 2
		Breast Cancer, Cardiac Toxicity	122	trastuzumab cyclophosphamide doxorubicin hydrochloride lapatinib ditosylate paclitaxel gene expression analysis reverse transcriptase-polymerase chain reaction fluorophotometry laboratory biomarker analysis mass spectrometry adjuvant therapy quality-of-life assessment		NCT00436566	Phase 2
		HER2 Positive Breast Carcinoma Recurrent Breast Carcinoma Stage IIIB Breast Cancer AJCC v7 Stage IIIC Breast Cancer AJCC v7 Stage IV Breast Cancer AJCC v6 and v7	64	Capecitabine, Cixutumumab, Lapatinib Ditosylate, Quality-of-Life Assessment		NCT00684983	Phase 2
							Phase 2
		Neoplasms, Breast	121	lapatinib trastuzumab paclitaxel fluorouracil epidoxorubicin cyclophosphamide		NCT00429299	Phase 2
							Phase 3
		Neoplasms, Breast	3166	lapatinib, placebo		NCT00374322	Phase 3
							Phase 3
		Neoplasms, Breast	1285	Lapatinib (GW572016), Letrozole		NCT00073528
							Phase 2
		Neoplasms, Breast	57	Lapatinib oral tablets, Paclitaxel infusion		NCT00356811	Phase 2
							N/A
		Ductal Breast Carcinoma In Situ, HER2/Neu Positive	22	Laboratory Biomarker Analysis, Lapatinib Ditosylate, Placebo		NCT00555152
		Estrogen Receptor Positive Male Breast Carcinoma Progesterone Receptor Positive Recurrent Breast Carcinoma Stage IIIB Breast Cancer Stage IIIC Breast Cancer Stage IV Breast Cancer	19	Laboratory Biomarker Analysis, Lapatinib Ditosylate, Tamoxifen Citrate		NCT00118157	Phase 2
		Neoplasms, Breast	163	lapatinib, Pazopanib		NCT00558103	Phase 2
							Phase 2
		Neoplasms, Breast	62	lapatinib		NCT00320411	Phase 2
		Neoplasms, Breast	296	Lapatinib, Trastuzumab		NCT00320385	Phase 3
							Phase 3
		Estrogen Receptor Positive HER2 Positive Breast Carcinoma HER2/Neu Negative Progesterone Receptor Positive Recurrent Breast Carcinoma Stage IIIB Breast Cancer AJCC v7 Stage IIIC Breast Cancer AJCC v7 Stage IV Breast Cancer AJCC v6 and v7	295	Fulvestrant Laboratory Biomarker Analysis Lapatinib Ditosylate Placebo Administration		NCT00390455
							Phase 2
		Neoplasms, Breast	92	lapatinib, letrozole, placebo		NCT00422903	Phase 2
		Neoplasms, Breast	138	Lapatinib		NCT00089999	Phase 2
							Phase 2
		Neoplasms, Breast	100	Trastuzumab, Paclitaxel, FEC75, Lapatinib		NCT00524303
							Phase 2
		Neoplasms, Breast	242	lapatinib		NCT00263588	Phase 2
							Phase 3
		Neoplasms, Breast	63	lapatinib, paclitaxel, trastuzumab		NCT00272987
							Phase 2
		Neoplasms, Breast	189	pazopanib (GW786034) 400 mg, lapatinib (GW572016) 1500 mg		NCT00347919	Phase 2
							Phase 3
		Neoplasms, Breast	580	Paclitaxel, GW572016 (Lapatinib)		NCT00075270
							Phase 3
		Neoplasms, Breast	455	Lapatinib, Trastuzumab, Paclitaxel		NCT00553358	Phase 3
							Phase 2
		Neoplasms, Breast	12	Lapatinib in combination with weekly paclitaxel		NCT01138046
		Neoplasms, Breast	12	Lapatinib in combination with weekly paclitaxel		NCT01138046	Phase 2
							Phase 2
		Neoplasms, Breast	60	Lapatinib/nab-Paclitaxel		NCT00709761
							Phase 1
`PARP inhibitors		Advanced or Recurrent Solid Tumors Breast Neoplasms Ovarian Cancer, Epithelial Ewing Sarcoma Small Cell Lung Carcinoma Prostate Cancer Pancreas Cancer	113	Talazoparib		NCT01286987	Phase 1
		Breast Cancer	15	Olaparib Carboplatin Anthracycline Cyclophosphamide		NCT02561832	Phase 1
							Phase 2
		Breast Neoplasms	54	KU-0059436 (AZD2281) (PARP inhibitor) KU-0059436 (AZD2281) (PARP inhibitor)		NCT00494234
							Phase 3
		Breast Cancer Metastatic BRCA 1 Gene Mutation BRCA 2 Gene Mutation	302	Olaparib, Physician's choice chemotherapy		NCT02000622	Phase 3
							Phase 2
		Ovarian Carcinoma, Breast Cancer	91	AZD2281		NCT00679783
							Phase 2
CDK 4/6 inhibitors		Breast Cancer	180	Palbociclib 100mg, Palbociclib 125mg, Fulvestrant or Tamoxifen or Aromatase Inhibitor		NCT02630693	Phase 2
							Phase 2
		Breast Cancer	177	PD 0332991, letrozole		NCT00721409
							Phase 2
		Neoplasms, Breast Neoplasms	61	PD-0332991, letrozole		NCT01684215	Phase 2
		Metastatic Breast Cancer	132	Abemaciclib		NCT02102490	Phase 2
							Phase 2
		Breast Cancer Hormone Receptor Positive Tumor Early-Stage Breast Carcinoma	224	Abemaciclib, Loperamide, Anastrozole		NCT02441946
							Phase 2
		Breast Cancer Non-small Cell Lung Cancer Melanoma Brain Metastases	162	Abemaciclib		NCT02308020	Phase 2
		Early Breast Cancer	14	LEE011 (ribociclib), letrozole		NCT01919229	Phase 2
		Breast Cancer, Breast Cancer - Female, Breast Cancer - Male	7	Tamoxifen, Ribociclib, Goserelin		NCT02586675	Phase 1
		Advanced Breast Cancer	726	Ribociclib, fulvestrant, Ribociclib placebo		NCT02422615	Phase 3
							Phase 3
		Advanced, Metastatic Breast Cancer	668	LEE011, Letrozole, LEE011 Placebo		NCT01958021
							Phase 3
		Advanced Metastatic Breast Cancer	672	LEE011 Tamoxifen Letrozole Anastrozole Goserelin LEE011 Placebo		NCT02278120	Phase 3
							Phase 2
		Tumors With CDK4/6 Pathway Activation	106	LEE011		NCT02187783
